# Supplementary material for: Computational Method‐Based Optimization of Carbon Nanotube Thin‐Film Immunosensor for Rapid Detection of SARS‐CoV‐2 Virus
Source: Small Sci. 2021 Nov 16;2(2):2100111. doi: 10.1002/smsc.202100111 (PMC8646396; doi:10.1002/smsc.202100111)
Supplement: Supplementary file 1 — Supplementary Material [file SMSC-2-2100111-s001.zip]

Archive with 4 entries (4 files):
- Supplementary video 1.mp4
- Supplementary video 2.mp4
- Supplementary video 3.mp4
- Supporting Information.pdf
